# Supplementary material for: Intramuscular inflammatory and resolving lipid profile responses to an acute bout of resistance exercise in men
Source: Physiol Rep. 2019 Jun 30;7(13):e14108. doi: 10.14814/phy2.14108 (PMC6599756; doi:10.14814/phy2.14108)
Supplement: Supplementary file 1 — Table S1. Complete list of lipid mediators detected in human skeletal muscle tissue. Values are mean ± SEM of tissue lipid mediators concentration (ng/g). [file PHY2-7-e14108-s001.xlsx]

## Sheet: Supplemental Table 1
	Supplemental Table 1: Lipid mediators detected in human skeletal muscle tissue.
	COX PATHWAY	Parent PUFA	Analyte	Pre			2H			4H			24H
		GLA (18:3n-6)	PGA1	0.431777	±	0.124114	0.786697	±	0.322891	0.244276	±	0.0411583	0.334774	±	0.0862499
			PGE1	0.196021	±	0.0405224	0.423678	±	0.181499	0.212458	±	0.0417887	0.215733	±	0.0476707
			15-keto PGE1	ND	±	ND	ND	±	ND	ND	±	ND	ND	±	ND
			13,14dhPGE1	0.22051	±	0.0429081	0.726275	±	0.253882	0.231709	±	0.0295897	0.244663	±	0.0644534
			13,14dh-15k-PGE1	ND	±	ND	ND	±	ND	ND	±	ND	ND	±	ND
			2,3-dinor PGE1	0.592273	±	0.112155	1.54815	±	0.336564	0.757899	±	0.12016	0.596692	±	0.1219
			15(R)-PGE1	ND	±	ND	ND	±	ND	ND	±	ND	ND	±	ND
			19(R)-hydroxy PGE1	ND	±	ND	ND	±	ND	ND	±	ND	ND	±	ND
			Bicyclo PGE1	ND	±	ND	ND	±	ND	ND	±	ND	ND	±	ND
			D17-PGE1	0.525736	±	0.143211	6.65181	±	6.35088	0.285845	±	0.040944	0.345044	±	0.0818965
			PGF1a	ND	±	ND	0.742874	±	0.174001	ND	±	ND	ND	±	ND
		AA (20:4n6)	PGA2	0.375189	±	0.0766548	1.44881	±	0.715496	0.407061	±	0.0922891	0.470583	±	0.115274
			TXB2	1.11804	±	0.162718	3.72653	±	0.916897	1.48872	±	0.293148	0.975146	±	0.147292
			12(S)-HHTrE	7.67958	±	0.957247	13.4978	±	2.55096	8.97983	±	1.48654	7.73801	±	1.62461
			11dh-TXB2	0.259501	±	0.0483944	0.693607	±	0.220624	0.413878	±	0.137154	0.19553	±	0.034979
			2,3-dinor TXB2	ND	±	ND	ND	±	ND	ND	±	ND	ND	±	ND
			11dh-2,3-dinor TXB2	ND	±	ND	ND	±	ND	ND	±	ND	ND	±	ND
			PGD2	ND	±	ND	ND	±	ND	ND	±	ND	ND	±	ND
			13,14dh-15k-PGD2	0.259895	±	0.0675467	1.11088	±	0.363763	0.232106	±	0.0361397	0.175713	±	0.0343728
			PGJ2	ND	±	ND	1.15335	±	0.45544	ND	±	ND	ND	±	ND
			15d-D12,14-PGJ2	0.176791	±	0.0463296	0.573575	±	0.175046	0.121216	±	0.0195588	0.187758	±	0.0355975
			D12-PGJ2	ND	±	ND	ND	±	ND	ND	±	ND	ND	±	ND
			PGE2	1.12514	±	0.135698	2.83679	±	0.951273	0.974043	±	0.0746766	0.855195	±	0.142702
			15-keto PGE2	0.595421	±	0.121755	1.17053	±	0.421287	0.421758	±	0.0590657	0.546636	±	0.1035
			13,14dh-15k-PGE2	0.211721	±	0.0246462	0.441427	±	0.122174	0.169587	±	0.0177949	0.304993	±	0.0404785
			19(R)-OH PGE2	ND	±	ND	ND	±	ND	ND	±	ND	ND	±	ND
			Bicyclo PGE2	ND	±	ND	0.771829	±	0.240541	ND	±	ND	ND	±	ND
			tetranor PGEM	ND	±	ND	ND	±	ND	ND	±	ND	ND	±	ND
			PGF2a	0.680281	±	0.0873724	1.2026	±	0.330988	0.568039	±	0.0889984	0.501718	±	0.0983457
			15-keto PGF2a	0.192246	±	0.034615	0.519806	±	0.1011	0.163626	±	0.0451141	0.205472	±	0.0328941
			13,14dh-15k-PGF2a	0.225004	±	0.0887072	0.605424	±	0.236343	0.161399	±	0.0240923	0.165259	±	0.0629331
			8-isoPGF2a	0.163773	±	0.0645207	0.366536	±	0.111329	0.206076	±	0.0185461	0.106197	±	0.0124842
			11bPGF2a	ND	±	ND	ND	±	ND	ND	±	ND	ND	±	ND
			19(R)-OH PGF2a	ND	±	ND	ND	±	ND	ND	±	ND	ND	±	ND
			6kPGF1a	ND	±	ND	ND	±	ND	ND	±	ND	ND	±	ND
			6-keto PGE1	ND	±	ND	ND	±	ND	ND	±	ND	ND	±	ND
			iPF-VIs	0.179779	±	0.0215341	0.399226	±	0.111469	0.233035	±	0.050882	0.24234	±	0.0313085
		EPA (20:5n-3)	TXB3	ND	±	ND	ND	±	ND	ND	±	ND	ND	±	ND
			11dh TXB3	ND	±	ND	0.301815	±	0.0550631	ND	±	ND	ND	±	ND
			PGD3	0.187514	±	0.012736	0.662225	±	0.21365	0.175322	±	0.0348315	0.286355	±	0.0793894
			PGE3	ND	±	ND	ND	±	ND	ND	±	ND	ND	±	ND
			PGF3a	ND	±	ND	ND	±	ND	ND	±	ND	ND	±	ND
			15d-D12,14-PGJ3	3.09477	±	0.333976	4.44646	±	0.4968	3.24046	±	0.352864	2.63326	±	0.231052
	LOX PATHWAY	LA (18:2n-6)	9-HODE	65.1678	±	11.1511	87.9195	±	11.8091	65.9631	±	5.45844	61.3764	±	6.6441
			13-HODE	109.148	±	22.3657	149.586	±	22.3135	106.699	±	9.8325	99.6894	±	11.6381
			9-OxoODE	54.0594	±	9.40564	57.0235	±	8.15094	50.7882	±	4.15041	53.5556	±	5.89751
			13-OxoODE	78.3449	±	13.7266	70.1033	±	9.66265	72.2157	±	6.67187	73.6333	±	10.5537
		ALA (18:3n-3)	9(S)-HOTrE	1.59593	±	0.29275	2.16083	±	0.388826	1.68653	±	0.191102	1.56796	±	0.185056
			13(S)-HOTrE	0.966346	±	0.154537	1.48056	±	0.255281	1.20615	±	0.119075	1.04103	±	0.119653
			9-OxoOTrE	1.13675	±	0.170712	1.22244	±	0.250352	1.19286	±	0.166796	0.905157	±	0.105187
		GLA (18:3n-6)	13(S)-HOTrE(g)	2.31152	±	0.395639	3.29642	±	0.938727	1.88245	±	0.19938	1.52564	±	0.237826
		AA (20:4n6)	5-HETE	3.38012	±	0.443486	8.99468	±	1.88427	5.10452	±	0.824125	5.61837	±	1.06938
			5-oxoETE	1.0755	±	0.160515	1.92332	±	0.45425	1.21468	±	0.149914	1.08058	±	0.116433
			LTB4	ND	±	ND	2.87865	±	0.612235	ND	±	ND	ND	±	ND
			12-Oxo LTB4	1.53015	±	0.441926	2.28597	±	0.478583	1.18188	±	0.156385	0.948327	±	0.243689
			20-COOH LTB4	1.83046	±	0.333654	5.32795	±	1.34717	1.36984	±	0.363506	2.29371	±	0.367053
			20-hydroxy LTB4	ND	±	ND	ND	±	ND	ND	±	ND	ND	±	ND
			5(S),6(S)-DiHETE	1.66266	±	1.14445	0.846028	±	0.144953	0.747356	±	0.122492	0.618464	±	0.0940388
			5(S),15(S)-DiHETE	ND	±	ND	ND	±	ND	ND	±	ND	ND	±	ND
			8-HETE	1.86308	±	0.202047	3.57608	±	0.649312	2.18438	±	0.278517	3.16626	±	0.627645
			9-HETE	1.38591	±	0.22105	2.02891	±	0.437886	1.41049	±	0.133594	1.72045	±	0.308003
			11-HETE	5.90127	±	0.860746	11.3348	±	2.30867	7.05202	±	0.714954	8.48709	±	1.44653
			12-HETE	22.5089	±	9.02666	63.8125	±	17.5794	21.2926	±	4.29323	14.2254	±	5.1575
			12-OxoETE	0.357858	±	0.0606958	0.811922	±	0.328287	0.227045	±	0.042827	0.247417	±	0.0566417
			tetranor 12-HETE	0.616599	±	0.140237	3.9736	±	0.84192	1.8025	±	0.329238	1.90786	±	0.996595
			15-HETE	3.83976	±	0.579395	6.4999	±	1.1093	4.35483	±	0.460103	4.60641	±	0.748448
			15-OxoETE	0.445068	±	0.0566247	0.554764	±	0.177717	0.408791	±	0.0682223	0.404898	±	0.0777401
			8(S),15(S)-DiHETE	0.781434	±	0.193603	0.997599	±	0.253845	0.677116	±	0.155857	0.446016	±	0.12593
			20-HETE	6.84676	±	2.40343	9.5724	±	2.16404	7.05464	±	0.841786	9.07291	±	2.0764
		EPA (20:5n-3)	5-HEPE	0.516301	±	0.172428	0.967868	±	0.332304	0.57996	±	0.0584219	0.598282	±	0.150443
			LTB5	ND	±	ND	ND	±	ND	ND	±	ND	ND	±	ND
			8-HEPE	0.489618	±	0.108511	0.801862	±	0.205225	0.50165	±	0.0985315	0.40429	±	0.0751161
			9-HEPE	0.865453	±	0.311641	1.25725	±	0.375991	0.399743	±	0.0777142	0.416514	±	0.0702683
			11-HEPE	0.498343	±	0.1084	0.804292	±	0.186943	0.470337	±	0.0398982	0.52663	±	0.0939248
			12-HEPE	0.967455	±	0.201751	4.97136	±	2.07057	1.2471	±	0.306538	0.764826	±	0.133588
			15(S)-HEPE	0.838322	±	0.296795	0.863957	±	0.203716	0.556254	±	0.100363	0.504439	±	0.0818589
			18-HEPE	0.689876	±	0.207083	1.05655	±	0.513125	0.533076	±	0.0476645	0.669431	±	0.0704878
		DHA (22:6n-3)	4-HDoHE	2.23132	±	0.512771	3.76061	±	1.18654	1.66505	±	0.415382	1.97566	±	0.762221
			7-HDoHE	0.976563	±	0.21021	1.54424	±	0.356567	0.604488	±	0.11152	0.673472	±	0.144964
			8-HDoHE	7.20296	±	2.09712	15.495	±	4.80376	7.93894	±	3.28689	9.67091	±	3.88917
			10-HDoHE	0.382612	±	0.121339	0.671156	±	0.211825	0.305949	±	0.0309718	0.383598	±	0.0592246
			11-HDoHE	0.595302	±	0.256086	0.81706	±	0.268154	0.434292	±	0.0743008	0.445196	±	0.0993878
			13-HDoHE	0.46232	±	0.111005	0.713908	±	0.113322	0.362587	±	0.0502498	0.362811	±	0.0631661
			14-HDoHE	0.681082	±	0.204293	1.60138	±	0.442777	0.55831	±	0.0902078	0.503677	±	0.109349
			16-HDoHE	0.493504	±	0.208679	1.02431	±	0.295924	0.394891	±	0.0602126	0.472445	±	0.0904803
			17-HDoHE	ND	±	ND	ND	±	ND	0.635931	±	0.105853	ND	±	ND
			20-HDoHE	0.51794	±	0.201619	0.800958	±	0.21053	0.45084	±	0.0618229	0.505811	±	0.0778238
		EDA (20:2n-6)	11(R)-HEDE	0.286059	±	0.0818861	0.270612	±	0.0517653	0.228494	±	0.0231852	0.275917	±	0.079836
			15(S)-HEDE	ND	±	ND	ND	±	ND	ND	±	ND	ND	±	ND
			15-OxoEDE	ND	±	ND	ND	±	ND	ND	±	ND	ND	±	ND
		DGLA (20:3n-6)	8(S)-HETrE	0.61942	±	0.0926556	0.651021	±	0.0937434	0.530604	±	0.0930501	0.58833	±	0.0924309
		Mead acid (20:3n-9)	5(S)-HETrEs	0.284927	±	0.0594254	0.516623	±	0.0600594	0.400688	±	0.122351	0.419113	±	0.0940233
	CYP PATHWAY	LA (18:2n-6)	9(10)-EpOME	100.872	±	41.6188	94.9595	±	22.2795	89.9713	±	10.6571	109.221	±	20.6126
			12(13)-EpOME	54.3564	±	18.7698	50.8612	±	11.29	48.2353	±	5.35659	58.6434	±	10.7765
			9,10-DiHOME	5.07183	±	0.506518	6.87425	±	0.77762	5.53182	±	0.553277	4.49749	±	0.378314
			12(13)-DiHOME	3.03359	±	0.389219	5.04951	±	0.795394	3.17274	±	0.272567	3.04346	±	0.307718
		AA (20:4n6)	5,6-EpETrE	5.69399	±	1.06732	14.1211	±	4.33346	4.41531	±	0.673195	4.75711	±	0.895018
			8,9-EpETrE	3.11984	±	0.725255	4.54564	±	1.10053	3.23992	±	0.38442	4.18664	±	0.830117
			11,12-EpETrE	9.77716	±	3.08837	14.6224	±	3.01893	10.2358	±	1.27611	13.8808	±	2.85763
			14,15-EpETrE	4.57535	±	1.41356	6.8154	±	1.40593	4.39745	±	0.533977	5.7578	±	1.07285
			5,6-DiHETrE	0.472668	±	0.128158	0.515737	±	0.114987	0.498658	±	0.13317	0.559277	±	0.107035
			8,9-DiHETrE	ND	±	ND	ND	±	ND	ND	±	ND	ND	±	ND
			11,12-DiHETrE	0.943929	±	0.129267	1.56337	±	0.286586	1.187	±	0.105945	1.01532	±	0.168907
			14,15-DiHETrE	1.25631	±	0.170625	2.80112	±	0.611284	1.6849	±	0.321008	1.47803	±	0.219327
		EPA (20:5n-3)	8,9-EpETE	0.641299	±	0.343831	1.15531	±	0.329763	0.392615	±	0.110158	0.235921	±	0.0541307
			11,12-EpETE	ND	±	ND	0.355524	±	0.104336	0.258474	±	0.0238942	0.280329	±	0.0625147
			14,15-EpETE	0.821098	±	0.359883	0.974499	±	0.365484	0.560985	±	0.0878026	0.523423	±	0.0540762
			17,18-EpETE	0.824084	±	0.370591	1.00705	±	0.497805	0.456974	±	0.0563938	0.517998	±	0.0782507
			5,6-DiHETE(EPA)	0.677204	±	0.107394	3.96746	±	1.59716	0.552803	±	0.162455	0.923744	±	0.642728
		DHA (22:6n-3)	7(8)-EpDPE	ND	±	ND	0.926087	±	0.47455	0.364139	±	0.0833023	0.336455	±	0.0577536
			10(11)-EpDPE	1.58795	±	0.911309	1.52456	±	0.462845	1.00626	±	0.164019	1.08984	±	0.184864
			13(14)-EpDPE	0.810792	±	0.342729	0.809731	±	0.233301	0.464435	±	0.0642576	0.689049	±	0.104607
			19(20)-EpDPE	0.71443	±	0.30894	0.923706	±	0.22231	0.546595	±	0.061164	0.685644	±	0.0974255
	Specialized proresolving mediators	AA (20:4n6)	LXA4	ND	±	ND	ND	±	ND	ND	±	ND	ND	±	ND
			LXB4	ND	±	ND	ND	±	ND	ND	±	ND	ND	±	ND
		EPA (20:5n-3)	RvE1	ND	±	ND	ND	±	ND	ND	±	ND	ND	±	ND
			RvE3	ND	±	ND	ND	±	ND	ND	±	ND	ND	±	ND
			LXA5	ND	±	ND	ND	±	ND	ND	±	ND	ND	±	ND
		DHA (22:6n-3)	RvD1	ND	±	ND	ND	±	ND	ND	±	ND	ND	±	ND
			RvD2	ND	±	ND	ND	±	ND	ND	±	ND	ND	±	ND
			RvD5	ND	±	ND	ND	±	ND	ND	±	ND	ND	±	ND
			RvD6	1.03538	±	0.297065	1.81465	±	0.710871	2.38825	±	1.87536	1.14634	±	0.46241
			PD1	0.635334	±	0.255465	2.57847	±	1.29538	0.595192	±	0.236874	0.827097	±	0.263337
			10S,17S-DiHDoHE	ND	±	ND	ND	±	ND	ND	±	ND	ND	±	ND
			Maresin1	0.745557	±	0.164841	1.32924	±	0.351969	0.829308	±	0.213629	0.608464	±	0.11947
	Supplemental Table 1: List of contains all of the 125 reactions and 84 lipid mediators detected in muscle.
	ND, Not detected
